# Supplementary material for: Effects of dulaglutide on alcohol consumption during smoking cessation
Source: JCI Insight. 2023 Nov 22;8(22):e170419. doi: 10.1172/jci.insight.170419 (PMC10721313; doi:10.1172/jci.insight.170419)
Supplement: Supporting data values [file jciinsight-8-170419-s184.xlsx]

## Sheet: Table 1
treatment_group	sex	age	ethnicity	education	bsl_bmi	bsl_pulmonal_disease	bsl_cv_disease	bsl_cancer	bsl_gastro_disease	bsl_metab_disease	bsl_neuro_disease	bsl_psych_disease	bsl_pack_years	bsl_cigarette_amount	bsl_fagerstroem_score	bsl_subst_abuse	bsl_alcohol_amnt_total	bsl_alcohol_wine	bsl_alcohol_beer	bsl_alcohol_spirits
Placebo	M	50	Caucasian	Higher education	39	no	yes	no	no	no	no	yes	30	20	10	no	2	yes	no	no
Placebo	F	38	Caucasian	no higher education	40	yes	no	no	no	no	no	yes	20	20	2	no	10	yes	no	no
Trulicity	M	34	Caucasian	no higher education	62	no	yes	no	no	yes	yes	no	19	30	10	no	3	yes	yes	yes
Placebo	M	43	Caucasian	no higher education	122	no	yes	no	no	no	no	yes	35	25		yes	14	no	yes	no
Trulicity	F	41	Caucasian	no higher education	77	yes	no	no	no	no	no	no	35	25	8	no	2	no	no	yes
Placebo	F	41	Caucasian	Higher education	50	no	no	no	no	no	no	no	27	20	8	no	6	yes	yes	no
Placebo	F	49	Caucasian	no higher education	135	yes	no	no	no	no	no	no	13	15	6	no	2	yes	yes	no
Placebo	F	46	Caucasian	no higher education	57	no	yes	no	no	no	yes	no	32	15	4	no	2	no	yes	no
Placebo	F	53	Caucasian	no higher education	71	no	no	no	no	no	no	no	20	20	7	no	2	yes	no	no
Placebo	F	41	Caucasian	no higher education	116	yes	no	no	no	no	no	no	40	40	10	no	3	yes	no	no
Placebo	M	50	Caucasian	Higher education	49	yes	no	no	no	no	no	no	80	60	10	no	8	no	no	yes
Placebo	F	51	Caucasian	no higher education	73	yes	yes	no	no	no	no	no	36	20	6	no	5	no	no	yes
Placebo	F	50	Caucasian	no higher education	34	no	no	no	no	no	no	no	10	20	7	no	7	yes	no	no
Trulicity	F	47	Caucasian	Higher education	14	no	no	no	no	no	no	yes	44	20	6	no	4	yes	no	no
Trulicity	F	27	Caucasian	Higher education	18	yes	no	no	yes	no	no	yes	13	12	6	yes	1	no	yes	no
Trulicity	F	52	Caucasian	Higher education	10	no	no	no	no	no	no	yes	20	20	6	no	14	yes	no	no
Trulicity	M	40	Caucasian	Higher education	89	no	no	no	no	no	no	no	39	30	6	no	11	yes	yes	yes
Placebo	F	58	Caucasian	no higher education	32	no	no	no	no	no	no	no	42	18	4	no	7	yes	no	no
Placebo	F	68	Caucasian	no higher education	39	yes	no	no	no	no	no	no	51	30	7	no	9	yes	yes	no
Trulicity	F	59	Caucasian	no higher education	21	yes	no	no	no	no	no	no	35	15	7	no	1	yes	no	no
Placebo	M	32	Caucasian	no higher education	56	no	no	no	no	no	no	no	17	20	7	no	3	no	yes	no
Trulicity	M	48	Caucasian	Higher education	14	no	no	no	no	yes	no	yes	28	30	8	no	3	no	yes	yes
Placebo	F	53	African	Higher education	59	yes	no	no	no	no	no	yes	35	20	6	yes	1	no	yes	no
Trulicity	F	42	Caucasian	no higher education	4	no	no	no	no	no	no	no	28	13	6	no	4	yes	yes	no
Placebo	F	35	Caucasian	no higher education	60	no	no	no	no	no	no	yes	32	20	8	no	2	no	yes	no
Trulicity	M	59	Caucasian	no higher education	51	no	yes	no	no	yes	no	yes	30	13	7	no	6	yes	yes	no
Trulicity	F	66	Caucasian	Higher education	81	yes	yes	no	no	no	no	no	26	15	6	no	4	yes	no	no
Trulicity	M	58	Caucasian	Higher education	56	no	no	no	no	no	no	no	35	20	6	no	8	yes	yes	no
Trulicity	F	36	Caucasian	no higher education	28	no	no	no	no	no	no	no	20	13	8	no	3	yes	yes	yes
Placebo	F	33	Caucasian	no higher education	67	no	no	no	no	no	no	no	10	10	7	no	4	yes	no	no
Placebo	M	47	Caucasian	no higher education	130	no	no	no	no	yes	no	no	66	25	9	no	2	no	yes	no
Placebo	F	42	Caucasian	Higher education	34	no	no	no	no	no	no	no	26	25	9	no	5	yes	no	no
Placebo	M	18	Caucasian	no higher education	63	no	no	no	no	no	no	yes	5	40	9	yes	11	yes	yes	yes
Trulicity	F	51	Caucasian	no higher education	61	no	no	yes	no	no	no	no	13	10	6	no	3	yes	no	no
Placebo	M	30	Caucasian	no higher education	132	no	no	no	no	no	no	no	10	20	7	no	1	no	yes	no
Trulicity	M	71	Caucasian	Higher education	52	yes	yes	no	no	no	no	no	80	40	8	no	10	yes	yes	no
Trulicity	F	57	Caucasian	no higher education	101	no	no	no	no	no	no	no	34	18	6	no	2	no	yes	no
Placebo	F	33	Caucasian	no higher education	19	no	yes	no	no	no	no	no	13	11	6	no	1	yes	no	no
Trulicity	F	33	Caucasian	no higher education	15	no	no	no	no	no	no	no	14	20	8	no	1	no	yes	no
Placebo	M	23	Caucasian	no higher education	112	no	no	no	no	no	no	no	7	20	7	no	20	no	yes	yes
Placebo	F	62	Caucasian	no higher education	2	yes	yes	no	no	no	no	yes	45	25	9	no	1	yes	no	no
Trulicity	F	22	Caucasian	no higher education	33	yes	no	no	no	no	no	yes	8	15	6	yes	1	yes	no	no
Trulicity	F	29	Caucasian	Higher education	11	no	no	no	no	no	no	no	5	15	7	no	5	yes	yes	no
Trulicity	F	48	Caucasian	Higher education	68	no	no	no	no	no	no	no	30	25	8	no	6	yes	yes	no
Placebo	F	27	Caucasian	no higher education	7	no	no	no	no	no	no	no	6	15	7	no	3	yes	yes	no
Trulicity	F	48	Caucasian	no higher education	138	no	no	no	no	no	no	no	15	11	6	no	2	no	yes	no
Placebo	F	36	Caucasian	no higher education	82	no	no	no	no	yes	no	yes	13	10	7	yes	2	yes	yes	no
Placebo	M	19	Caucasian	no higher education	95	no	no	no	no	no	no	no	5	20	6	no	1	no	yes	no
Placebo	M	62	Caucasian	no higher education	63	no	no	no	no	yes	no	no	44	20	6	no	3	yes	no	no
Placebo	F	64	Caucasian	no higher education	39	yes	no	yes	no	no	no	no	94	40	6	no	2	yes	no	no
Trulicity	F	29	Caucasian	Higher education	31	no	no	no	no	no	no	yes	13	12	2	yes	20	yes	yes	no
Trulicity	F	30	Caucasian	Higher education	28	yes	no	no	no	no	no	no	10	15	2	no	21	yes	yes	no
Trulicity	M	54	Caucasian	no higher education	119	no	no	no	yes	yes	no	yes	40	18	7	yes	1	no	yes	no
Trulicity	F	34	Caucasian	no higher education	65	yes	yes	no	yes	no	no	yes	21	20	8	no	14	yes	no	no
Trulicity	F	45	Caucasian	no higher education	91	no	no	no	no	no	no	no	24	20	7	no	3	yes	no	yes
Trulicity	M	23	Caucasian	Higher education	12	no	no	no	no	no	no	no	8	20	6	no	21	yes	no	yes
Placebo	M	48	Caucasian	no higher education	61	no	no	no	no	yes	no	yes	45	32	9	yes	7	yes	yes	no
Placebo	F	41	Caucasian	no higher education	46	no	no	no	no	no	no	no	18	20	8	no	3	yes	no	yes
Trulicity	F	53	Caucasian	no higher education	92	no	no	no	no	no	no	no	35		9	no	1	no	no	yes
Placebo	M	40	Caucasian	Higher education	60	no	no	no	no	no	no	no	21	18	6	no	2	yes	yes	no
Trulicity	F	36	Caucasian	no higher education	48	no	no	no	no	no	no	no	20	20	6	no	2	yes	no	no
Trulicity	F	24	Caucasian	Higher education	50	no	no	no	no	no	no	no	4	15	6	no	8	yes	yes	no
Trulicity	F	56	Caucasian	no higher education	54	no	no	yes	no	no	no	yes	40	20	6	no	2	yes	no	no
Placebo	F	24	Caucasian	Higher education	8	no	no	no	no	no	no	no	4	15	6	no	3	yes	yes	yes
Trulicity	M	51	Caucasian	Higher education	104	no	no	no	no	no	no	no	17	15	7	no	7	yes	no	no
Placebo	F	25	Caucasian	no higher education	27	no	no	no	no	no	no	no	2	8	6	no	5	yes	yes	no
Placebo	F	57	Caucasian	Higher education	42	yes	no	no	yes	no	no	yes	20	15	6	no	1	yes	no	no
Trulicity	F	65	Caucasian	no higher education	44	yes	yes	no	no	yes	no	no	48	30	8	no	7	yes	no	no
Placebo	F	68	Caucasian	no higher education	80	yes	no	yes	no	no	no	yes	47	20	8	no	14	yes	no	no
Placebo	F	28	Caucasian	no higher education	92	no	no	no	yes	no	no	yes	5	10	6	no	1	yes	no	no
Trulicity	F	53	Caucasian	Higher education	64	no	no	no	yes	no	no	no	37	10	7	no	2	yes	no	no
Placebo	M	34	Caucasian	no higher education	93	yes	no	no	no	no	no	no	20	25	8	no	1	no	yes	no
Trulicity	F	37	Caucasian	no higher education	96	no	no	no	no	no	no	no	17	15	6	no	2	no	yes	yes
Placebo	M	26	Caucasian	no higher education	141	yes	yes	no	yes	yes	no	yes	14	18	8	yes	23	no	yes	yes
Trulicity	F	64	Caucasian	no higher education	116	yes	yes	no	no	no	no	no	36	20	8	no	7	yes	no	no
Placebo	F	46	Caucasian	Higher education	39	no	no	no	no	no	no	no	23	20	6	no	17	yes	no	yes
Trulicity	F	55	Caucasian	no higher education	65	yes	yes	no	yes	no	no	yes	30		7	yes	5	no	no	yes
Placebo	F	54	Caucasian	no higher education	92	no	yes	yes	no	no	no	no	34	40	9	no	1	yes	no	no
Placebo	F	25	Hispanic	Higher education	90	no	no	no	yes	no	no	no	4	10	7	no	4	yes	no	no
Trulicity	F	34	Caucasian	no higher education	50	no	no	no	no	no	no	no	8	8	7	no	2	yes	yes	no
Placebo	F	39	Caucasian	Higher education	45	no	no	no	yes	no	no	no	18	15	7	no	3	yes	yes	no
Placebo	F	25	Caucasian	Higher education	29	no	no	no	no	no	no	no	5	15	6	no	3	yes	no	no
Trulicity	F	69	Caucasian	Higher education	88	no	no	no	no	yes	no	yes	33	9	8	yes	2	yes	no	no
Trulicity	F	26	Caucasian	Higher education	30	no	no	no	no	no	no	no	5	14	7	no	3	no	yes	no
Trulicity	F	54	Caucasian	Higher education	114	no	no	no	no	yes	no	no	24	10	7	no	10	yes	yes	no
Trulicity	M	35	Caucasian	Higher education	120	no	no	no	no	no	no	no	12	18	6	no	2	no	yes	no
Placebo	M	50	Caucasian	Higher education	123	no	yes	no	no	no	no	yes	20	30	8	no	9	yes	yes	no
Placebo	F	40	Caucasian	Higher education	22	no	no	no	no	no	no	no	12	10	6	no	1	yes	no	no
Placebo	M	67	Caucasian	no higher education	88	yes	yes	yes	yes	yes	no	no	40	30	7	no	2	no	yes	no
Placebo	M	48	Caucasian	Higher education	69	no	no	no	no	no	no	yes	66	50	7	yes	28	yes	yes	yes
Trulicity	F	58	Caucasian	no higher education	15	no	yes	no	no	no	no	no	70	20	8	no	1	yes	no	no
Trulicity	M	63	Caucasian	Higher education	72	no	yes	no	no	yes	no	no	49	20	7	no	6	yes	no	yes
Trulicity	F	51	Caucasian	Higher education	13	no	no	no	no	no	no	yes	15	18	6	yes	6	yes	yes	no
Placebo	M	43	Caucasian	Higher education	131	no	yes	yes	no	no	no	no	29	20	6	no	4	no	yes	no
Trulicity	F	25	Caucasian	no higher education	105	no	no	no	no	no	no	yes	10	14	6	yes	2	yes	no	no
Placebo	M	52	Caucasian	Higher education	6	yes	yes	no	no	no	no	no	22	20	8	no	8	no	yes	yes
Trulicity	M	30	Caucasian	Higher education	108	no	no	no	no	no	no	no	11	17	6	no	3	yes	yes	no
Trulicity	F	23	Caucasian	no higher education	3	no	no	no	no	no	no	no	11	18	7	no	1	no	yes	no
Placebo	F	51	Caucasian	no higher education	60	no	no	no	no	no	no	no	49	20	7	no	2	yes	yes	no
Placebo	M	31	Caucasian	Higher education	56	no	no	no	no	no	no	no	4	10	4	no	13	yes	yes	yes
Trulicity	M	53	Caucasian	Higher education	103	no	no	no	yes	no	no	no	14	20	7	no	10	yes	no	no
Trulicity	M	34	Caucasian	Higher education	121	no	no	no	no	no	no	no	20	25	8	no	5	no	no	yes
Placebo	F	28	Caucasian	no higher education	20	no	no	no	no	no	no	no	11	23	9	no	1	no	no	yes
Placebo	M	38	Caucasian	Higher education	72	yes	no	no	yes	no	no	no	26	10	8	no	8	yes	yes	no
Trulicity	F	33	Caucasian	Higher education	14	no	no	no	no	no	no	no	17	20	8	no	3	no	yes	no
Placebo	M	38	Caucasian	no higher education	62	no	no	no	no	no	no	no	15	10	7	no	5	no	yes	no
Placebo	M	45	Caucasian	no higher education	125	yes	no	no	no	no	no	no	30	30	8	no	17	yes	yes	no
Trulicity	F	41	Caucasian	Higher education	32	no	no	no	no	yes	no	no	5	5	6	no	4	yes	no	no
Trulicity	F	40	Caucasian	Higher education	52	no	no	no	no	no	no	no	10	11	6	no	5	yes	no	no
Placebo	M	61	Caucasian	no higher education	98	no	yes	no	no	yes	no	no	66	50	8	no	4	no	yes	no
Trulicity	F	32	Caucasian	Higher education	40	no	no	no	no	no	no	no	14	20	8	no	3	no	yes	no
Trulicity	F	53	Caucasian	Higher education	69	no	yes	yes	no	yes	yes	no	20	20	8	no	1	yes	no	no
Trulicity	F	53	Caucasian	no higher education	107	no	yes	yes	no	no	no	no	18	15	6	no	15	yes	no	no
Placebo	F	59	Caucasian	no higher education	26	no	no	no	no	no	no	no	20	20	9	no	10	no	yes	no
Trulicity	M	44	Caucasian	Higher education	70	no	no	no	no	no	no	yes	30	20	9	yes	7	no	yes	no
Placebo	F	44	Caucasian	no higher education	56	no	no	no	no	no	no	no	28	25	8	no	2	yes	yes	no
Trulicity	F	62	Caucasian	no higher education	139	yes	yes	no	yes	yes	no	yes	44	20	9	no	1	yes	no	no
Trulicity	F	30	Caucasian	Higher education	39	no	no	no	no	no	no	no	3	15	6	no	2	yes	yes	no
Trulicity	F	34	Caucasian	Higher education	62	no	no	no	no	no	no	no	20	20	7	no	1	yes	no	no
Trulicity	M	56	Caucasian	Higher education	117	no	no	yes	no	no	no	no	34	20	6	no	3	yes	yes	no
Placebo	F	45	Caucasian	Higher education	109	no	no	no	no	no	no	no	23	20	8	no	4	yes	no	no
Placebo	M	33	Caucasian	no higher education	118	no	yes	no	no	no	no	yes	14	10	0	no	5	no	yes	no
Trulicity	M	41	Caucasian	Higher education	57	no	no	no	no	no	no	yes	41	20	7	no	7	no	yes	yes
Placebo	F	59	Caucasian	no higher education	46	yes	yes	no	no	yes	no	yes	85	50	10	no	4	yes	yes	no
Placebo	M	64	Caucasian	no higher education	42	no	yes	no	yes	no	no	no	33	13	6	no	49	yes	yes	no
Placebo	M	44	Caucasian	no higher education	60	yes	yes	no	yes	no	no	yes	18	15	7	no	2	yes	no	no
Trulicity	F	72	Caucasian	Higher education	63	no	yes	no	no	yes	no	no	38	15		no	3	yes	yes	no
Trulicity	F	65	Caucasian	Higher education	86	no	yes	no	no	yes	no	no	41	15	7	no	7	yes	no	no
Trulicity	M	55	Caucasian	no higher education	70	no	no	no	no	no	no	yes	2	40	8	no	2	no	yes	no
Placebo	F	20	Caucasian	Higher education	28	no	no	no	no	no	no	yes	2	12	6	no	1	no	yes	no
Placebo	F	40	Caucasian	Higher education	24	no	yes	no	no	no	no	yes	1	10	6	no	3	yes	yes	no
Placebo	M	65	Caucasian	Higher education	24	yes	yes	no	no	yes	no	no	37	20	8	no	4	yes	yes	no
Placebo	F	36	Caucasian	Higher education	12	no	no	no	no	no	no	no	13	12	6	no	7	yes	no	no
Placebo	F	50	Caucasian	Higher education	62	no	no	no	no	no	no	no	21	15	7	no	2	yes	no	no
Placebo	M	57	Caucasian	no higher education	94	no	yes	no	yes	no	no	no	39	20	6	no	2	yes	no	no
Placebo	M	27	Caucasian	Higher education	82	no	no	no	no	no	no	no	8	20	9	no	1	yes	no	no
Trulicity	F	40	Caucasian	Higher education	55	no	no	no	no	no	no	yes	12	13	6	no	2	yes	yes	no
Trulicity	M	31	Caucasian	no higher education	76	no	no	no	no	no	no	no	18	20	6	no	8	yes	yes	no
Trulicity	M	34	Caucasian	Higher education	64	no	no	no	no	no	no	yes	2	13	7	no	3	yes	yes	no
Trulicity	F	31	Caucasian	Higher education	9	no	no	no	no	no	no	yes	10	15	7	no	4	yes	yes	no
Trulicity	F	31	Caucasian	Higher education	47	no	no	no	no	no	no	yes	13	20	8	no	1	no	yes	no
Trulicity	M	61	Caucasian	no higher education	79	no	no	yes	no	no	no	no	28	17	7	no	1	no	yes	no
Placebo	M	28	Caucasian	Higher education	12	no	no	no	no	no	no	no	6	20	7	no	4	no	yes	no
Trulicity	F	30	Caucasian	Higher education	16	no	no	no	no	no	no	no	8	10	7	no	2	yes	no	no
Placebo	M	55	Caucasian	Higher education	123	no	yes	no	yes	no	no	no	32	20	8	no	1	no	yes	no
Trulicity	M	31	Caucasian	Higher education	83	no	no	no	no	no	no	yes	11	15	6	no	3	no	yes	no
Trulicity	M	37	Caucasian	Higher education	100	no	no	no	no	no	no	no	8	13	7	no	2	no	yes	no
Trulicity	M	33	Caucasian	no higher education	88	yes	no	no	no	no	no	no	13	10	6	no	2	no	yes	no
Placebo	M	46	Caucasian	Higher education	68	no	yes	no	no	no	no	no	18	13	6	no	4	no	yes	no
Placebo	M	23	Caucasian	Higher education	62	no	no	no	no	no	no	no	9	23	6	no	5	yes	no	yes
Trulicity	M	34	Caucasian	no higher education	91	no	no	no	yes	no	no	yes	9	15	6	no	7	yes	yes	no

## Sheet: Table S1
bsl_alcohol	age	sex	ethnicity	education	bsl_bmi	bsl_pulmonal_disease	bsl_cv_disease	bsl_cancer	bsl_gastro_disease	bsl_metab_disease	bsl_neuro_disease	bsl_psych_disease	bsl_pack_years	bsl_cigarette_amount	bsl_fagerstroem_score	bsl_subst_abuse
yes	50	M	Caucasian	Higher education	39	no	yes	no	no	no	no	yes	30	20	10	no
yes	38	F	Caucasian	no higher education	40	yes	no	no	no	no	no	yes	20	20	2	no
no	35	F	Caucasian	no higher education	58	no	no	no	no	no	no	no	25	15	7	no
no	48	F	Caucasian	no higher education	121	no	yes	no	no	yes	no	yes	45	30	8	no
yes	34	M	Caucasian	no higher education	62	no	yes	no	no	yes	yes	no	19	30	10	no
no	21	F	Caucasian	Higher education	88	no	no	no	no	no	no	no	7	25		no
yes	43	M	Caucasian	no higher education	122	no	yes	no	no	no	no	yes	35	25		yes
yes	41	F	Caucasian	no higher education	77	yes	no	no	no	no	no	no	35	25	8	no
yes	41	F	Caucasian	Higher education	50	no	no	no	no	no	no	no	27	20	8	no
yes	49	F	Caucasian	no higher education	135	yes	no	no	no	no	no	no	13	15	6	no
no	61	F	Caucasian	no higher education	75	yes	yes	no	no	yes	no	no	62	30	8	no
no	53	M	Caucasian	no higher education	126	no	yes	no	no	yes	no	no	20	10		no
no	22	F	Caucasian	Higher education	34	no	no	no	no	no	no	no	7	20	5	no
yes	46	F	Caucasian	no higher education	57	no	yes	no	no	no	yes	no	32	15	4	no
no	30	F	Caucasian	no higher education	65	no	no	no	no	no	no	no	17	25	6	no
yes	53	F	Caucasian	no higher education	71	no	no	no	no	no	no	no	20	20	7	no
yes	41	F	Caucasian	no higher education	116	yes	no	no	no	no	no	no	40	40	10	no
yes	28	M	Caucasian	no higher education	130	no	no	no	no	no	no	no	14	40		no
no	53	M	Caucasian	no higher education	70	yes	yes	no	no	no	no	no	45	25	6	no
no	61	M	Caucasian	no higher education	137	no	yes	no	no	yes	yes	no	50	12	9	no
yes	50	M	Caucasian	Higher education	49	yes	no	no	no	no	no	no	80	60	10	no
yes	51	F	Caucasian	no higher education	73	yes	yes	no	no	no	no	no	36	20	6	no
yes	50	F	Caucasian	no higher education	34	no	no	no	no	no	no	no	10	20	7	no
no	50	F	Caucasian	no higher education	25	no	no	no	no	no	no	no	11	12	7	no
yes	47	F	Caucasian	Higher education	14	no	no	no	no	no	no	yes	44	20	6	no
no	55	F	Caucasian	no higher education	22	yes	yes	no	no	no	no	yes	34	12	8	no
no	37	M	Caucasian	no higher education	129	no	yes	no	no	yes	no	no	72	60	10	no
no	35	M	Hispanic	Higher education	58	no	yes	no	yes	no	no	yes	21	30	9	yes
no	36	F	Caucasian	no higher education	30	no	yes	no	no	no	yes	no	16	4	6	no
yes	27	F	Caucasian	Higher education	18	yes	no	no	yes	no	no	yes	13	12	6	yes
yes	52	F	Caucasian	Higher education	10	no	no	no	no	no	no	yes	20	20	6	no
yes	40	M	Caucasian	Higher education	89	no	no	no	no	no	no	no	39	30	6	no
no	37	F	African	no higher education	38	yes	no	no	no	no	no	no	17	20	8	no
no	47	M	Caucasian	no higher education	41	no	no	no	no	no	no	no	38	30	8	no
no	43	M	Caucasian	no higher education	84	no	no	no	no	no	no	no	56	43	10	no
no	31	F	Caucasian	Higher education	133	no	no	no	no	no	no	no	9	15	8	no
yes	58	F	Caucasian	no higher education	32	no	no	no	no	no	no	no	42	18	4	no
yes	68	F	Caucasian	no higher education	39	yes	no	no	no	no	no	no	51	30	7	no
no	39	M	Caucasian	Higher education	103	no	no	no	no	no	no	no	12	10	6	no
no	52	F	Caucasian	no higher education	34	no	no	no	yes	no	no	no	40	20	8	no
no	22	M	Caucasian	Higher education	25	no	no	no	no	no	no	no	3	10	5	no
yes	59	F	Caucasian	no higher education	21	yes	no	no	no	no	no	no	35	15	7	no
yes	32	M	Caucasian	no higher education	56	no	no	no	no	no	no	no	17	20	7	no
no	39	M	Caucasian	no higher education	53	no	no	no	no	no	no	no	50	40	10	no
yes	48	M	Caucasian	Higher education	14	no	no	no	no	yes	no	yes	28	30	8	no
no	41	M	Caucasian	Higher education	136	no	no	no	no	no	no	no	19	15	7	no
no	55	F	Caucasian	no higher education	91	no	yes	yes	no	yes	yes	yes	21	20	6	no
yes	53	F	African	Higher education	59	yes	no	no	no	no	no	yes	35	20	6	yes
no	23	F	Caucasian	no higher education	72	yes	yes	no	no	no	yes	no	11	15	9	no
no	44	F	Caucasian	no higher education	87	no	yes	no	no	no	no	no	4	20	8	no
no	26	M	Caucasian	Higher education	23	yes	no	no	no	no	no	yes	8	20	6	yes
no	64	F	Caucasian	no higher education	125	no	yes	no	no	yes	no	no	33	15	8	no
no	57	M	Hispanic	no higher education	123	no	no	no	no	no	no	no	40	40	9	no
yes	42	F	Caucasian	no higher education	4	no	no	no	no	no	no	no	28	13	6	no
no	57	M	Caucasian	no higher education	110	yes	yes	no	no	yes	no	no	16	30	8	no
no	69	M	Caucasian	no higher education	26	no	no	no	no	yes	no	no	81	5	8	no
no	34	M	Caucasian	no higher education	21	no	no	no	no	no	no	yes	11	20	6	yes
yes	35	F	Caucasian	no higher education	60	no	no	no	no	no	no	yes	32	20	8	no
yes	59	M	Caucasian	no higher education	51	no	yes	no	no	yes	no	yes	30	13	7	no
yes	66	F	Caucasian	Higher education	81	yes	yes	no	no	no	no	no	26	15	6	no
yes	58	M	Caucasian	Higher education	56	no	no	no	no	no	no	no	35	20	6	no
yes	36	F	Caucasian	no higher education	28	no	no	no	no	no	no	no	20	13	8	no
yes	33	F	Caucasian	no higher education	67	no	no	no	no	no	no	no	10	10	7	no
yes	47	M	Caucasian	no higher education	130	no	no	no	no	yes	no	no	66	25	9	no
yes	42	F	Caucasian	Higher education	34	no	no	no	no	no	no	no	26	25	9	no
yes	18	M	Caucasian	no higher education	63	no	no	no	no	no	no	yes	5	40	9	yes
no	44	F	Caucasian	Higher education	69	no	no	no	no	no	no	no	24	20	6	no
yes	51	F	Caucasian	no higher education	61	no	no	yes	no	no	no	no	13	10	6	no
no	53	M	Caucasian	no higher education	127	no	yes	yes	no	no	no	no	40	35	9	no
yes	30	M	Caucasian	no higher education	132	no	no	no	no	no	no	no	10	20	7	no
yes	71	M	Caucasian	Higher education	52	yes	yes	no	no	no	no	no	80	40	8	no
yes	57	F	Caucasian	no higher education	101	no	no	no	no	no	no	no	34	18	6	no
yes	33	F	Caucasian	no higher education	19	no	yes	no	no	no	no	no	13	11	6	no
yes	33	F	Caucasian	no higher education	15	no	no	no	no	no	no	no	14	20	8	no
yes	23	M	Caucasian	no higher education	112	no	no	no	no	no	no	no	7	20	7	no
yes	62	F	Caucasian	no higher education	2	yes	yes	no	no	no	no	yes	45	25	9	no
yes	22	F	Caucasian	no higher education	33	yes	no	no	no	no	no	yes	8	15	6	yes
yes	29	F	Caucasian	Higher education	11	no	no	no	no	no	no	no	5	15	7	no
yes	48	F	Caucasian	Higher education	68	no	no	no	no	no	no	no	30	25	8	no
yes	27	F	Caucasian	no higher education	7	no	no	no	no	no	no	no	6	15	7	no
no	49	F	Caucasian	no higher education	15	no	no	no	no	no	no	no	9	10	6	no
yes	48	F	Caucasian	no higher education	138	no	no	no	no	no	no	no	15	11	6	no
no	43	F	Caucasian	no higher education	85	yes	no	yes	yes	no	no	no	12	10	4	no
no	49	F	Asian	no higher education	82	yes	yes	no	no	no	no	no	17	10	6	no
yes	36	F	Caucasian	no higher education	82	no	no	no	no	yes	no	yes	13	10	7	yes
yes	19	M	Caucasian	no higher education	95	no	no	no	no	no	no	no	5	20	6	no
yes	62	M	Caucasian	no higher education	63	no	no	no	no	yes	no	no	44	20	6	no
yes	64	F	Caucasian	no higher education	39	yes	no	yes	no	no	no	no	94	40	6	no
yes	29	F	Caucasian	Higher education	31	no	no	no	no	no	no	yes	13	12	2	yes
yes	30	F	Caucasian	Higher education	28	yes	no	no	no	no	no	no	10	15	2	no
no	29	F	Caucasian	no higher education	115	no	no	no	no	no	no	yes	3	12	6	no
yes	54	M	Caucasian	no higher education	119	no	no	no	yes	yes	no	yes	40	18	7	yes
yes	34	F	Caucasian	no higher education	65	yes	yes	no	yes	no	no	yes	21	20	8	no
no	40	F	Caucasian	no higher education	28	no	no	no	no	no	no	no	22	20	6	no
no	49	F	Caucasian	Higher education	25	no	no	no	no	no	no	no	30	17	6	no
yes	45	F	Caucasian	no higher education	91	no	no	no	no	no	no	no	24	20	7	no
yes	23	M	Caucasian	Higher education	12	no	no	no	no	no	no	no	8	20	6	no
yes	48	M	Caucasian	no higher education	61	no	no	no	no	yes	no	yes	45	32	9	yes
no	48	M	Caucasian	no higher education	128	no	yes	no	no	yes	yes	no	30	12	6	no
yes	41	F	Caucasian	no higher education	46	no	no	no	no	no	no	no	18	20	8	no
no	30	F	Caucasian	Higher education	122	no	no	no	no	no	no	yes	9	11	6	no
yes	53	F	Caucasian	no higher education	92	no	no	no	no	no	no	no	35		9	no
yes	40	M	Caucasian	Higher education	60	no	no	no	no	no	no	no	21	18	6	no
yes	36	F	Caucasian	no higher education	48	no	no	no	no	no	no	no	20	20	6	no
no	19	M	Caucasian	no higher education	50	no	no	no	no	no	no	no	8	25	7	no
yes	24	F	Caucasian	Higher education	50	no	no	no	no	no	no	no	4	15	6	no
no	47	M	Caucasian	no higher education	111	no	yes	no	no	yes	no	yes	24	15	4	no
yes	56	F	Caucasian	no higher education	54	no	no	yes	no	no	no	yes	40	20	6	no
no	38	F	Caucasian	no higher education	37	no	no	no	no	no	no	no	18	23	6	no
yes	24	F	Caucasian	Higher education	8	no	no	no	no	no	no	no	4	15	6	no
no	30	F	Caucasian	no higher education	33	no	yes	no	yes	no	no	no	19	20	8	no
yes	51	M	Caucasian	Higher education	104	no	no	no	no	no	no	no	17	15	7	no
yes	25	F	Caucasian	no higher education	27	no	no	no	no	no	no	no	2	8	6	no
no	24	F	Caucasian	Higher education	55	no	no	no	no	no	no	no	8	20	7	no
no	44	M	Caucasian	Higher education	103	no	no	no	no	no	no	no	26	20	6	no
no	50	F	Caucasian	no higher education	71	no	no	no	yes	no	no	no	16	20		no
no	45	F	Caucasian	no higher education	78	no	no	no	no	no	no	no	28	25	9	no
no	35	F	Caucasian	no higher education	89	no	no	no	no	no	no	no	9	10	5	no
no	46	M	Caucasian	no higher education	59	no	no	no	no	no	no	yes	45	40	10	no
yes	57	F	Caucasian	Higher education	42	yes	no	no	yes	no	no	yes	20	15	6	no
yes	65	F	Caucasian	no higher education	44	yes	yes	no	no	yes	no	no	48	30	8	no
no	68	M	Caucasian	no higher education	28	yes	no	no	no	no	no	no	48	20	6	no
yes	68	F	Caucasian	no higher education	80	yes	no	yes	no	no	no	yes	47	20	8	no
yes	28	F	Caucasian	no higher education	92	no	no	no	yes	no	no	yes	5	10	6	no
yes	53	F	Caucasian	Higher education	64	no	no	no	yes	no	no	no	37	10	7	no
yes	34	M	Caucasian	no higher education	93	yes	no	no	no	no	no	no	20	25	8	no
no	61	F	Caucasian	no higher education	80	yes	yes	no	no	yes	no	yes	44	20	7	no
yes	24	M	Caucasian	no higher education	68	no	no	no	no	no	no	yes	3	11	6	yes
no	28	F	Caucasian	no higher education	68	no	no	no	no	no	no	no	6	13	7	no
yes	37	F	Caucasian	no higher education	96	no	no	no	no	no	no	no	17	15	6	no
yes	26	M	Caucasian	no higher education	141	yes	yes	no	yes	yes	no	yes	14	18	8	yes
yes	59	F	Caucasian	Higher education	11	yes	yes	no	no	no	no	no	39	20	7	no
yes	64	F	Caucasian	no higher education	116	yes	yes	no	no	no	no	no	36	20	8	no
no	28	F	Caucasian	Higher education	76	yes	no	no	no	no	no	yes	5	15	6	no
yes	46	F	Caucasian	Higher education	39	no	no	no	no	no	no	no	23	20	6	no
yes	55	F	Caucasian	no higher education	65	yes	yes	no	yes	no	no	yes	30		7	yes
yes	54	F	Caucasian	no higher education	92	no	yes	yes	no	no	no	no	34	40	9	no
yes	25	F	Hispanic	Higher education	90	no	no	no	yes	no	no	no	4	10	7	no
no	38	M	Caucasian	no higher education	17	no	no	no	no	no	no	yes	30	25	6	yes
yes	34	F	Caucasian	no higher education	50	no	no	no	no	no	no	no	8	8	7	no
no	56	M	Caucasian	no higher education	80	no	no	no	no	yes	no	no	40	28	9	no
no	64	F	Caucasian	no higher education	58	yes	yes	no	yes	yes	no	yes	55	20	7	no
yes	39	F	Caucasian	Higher education	45	no	no	no	yes	no	no	no	18	15	7	no
no	31	M	Caucasian	Higher education	87	no	no	no	no	no	no	yes	16	25	9	no
yes	25	F	Caucasian	Higher education	29	no	no	no	no	no	no	no	5	15	6	no
no	59	M	Caucasian	no higher education	52	no	no	yes	no	no	no	yes	60	13	6	yes
no	52	M	Caucasian	no higher education	100	no	no	no	no	no	no	yes	20	18	6	yes
no	39	F	Caucasian	no higher education	20	no	yes	no	no	no	yes	no	19	20	7	no
yes	69	F	Caucasian	Higher education	88	no	no	no	no	yes	no	yes	33	9	8	yes
no	42	F	Asian	no higher education	70	no	no	no	no	no	no	no	30	20	7	no
yes	26	F	Caucasian	Higher education	30	no	no	no	no	no	no	no	5	14	7	no
yes	54	F	Caucasian	Higher education	114	no	no	no	no	yes	no	no	24	10	7	no
yes	35	M	Caucasian	Higher education	120	no	no	no	no	no	no	no	12	18	6	no
yes	50	M	Caucasian	Higher education	123	no	yes	no	no	no	no	yes	20	30	8	no
yes	40	F	Caucasian	Higher education	22	no	no	no	no	no	no	no	12	10	6	no
yes	67	M	Caucasian	no higher education	88	yes	yes	yes	yes	yes	no	no	40	30	7	no
yes	48	M	Caucasian	Higher education	69	no	no	no	no	no	no	yes	66	50	7	yes
yes	58	F	Caucasian	no higher education	15	no	yes	no	no	no	no	no	70	20	8	no
yes	63	M	Caucasian	Higher education	72	no	yes	no	no	yes	no	no	49	20	7	no
yes	51	F	Caucasian	Higher education	13	no	no	no	no	no	no	yes	15	18	6	yes
yes	57	F	Caucasian	no higher education	80	yes	no	no	no	no	no	yes	40	30	9	no
no	54	F	Caucasian	no higher education	74	no	yes	no	no	yes	no	yes	80	30	7	no
no	26	F	Caucasian	no higher education	20	no	no	no	no	no	no	no	9	20	6	no
yes	43	M	Caucasian	Higher education	131	no	yes	yes	no	no	no	no	29	20	6	no
yes	25	F	Caucasian	no higher education	105	no	no	no	no	no	no	yes	10	14	6	yes
no	42	F	Caucasian	no higher education	65	no	no	no	no	no	no	no	10	20	8	no
no	53	F	Caucasian	no higher education	43	no	no	no	no		no	yes	15	20	6	no
yes	56	F	Caucasian	no higher education	13	yes	yes	no	yes	yes	no	no	39	15	7	no
no	53	M	Asian	Higher education	83	no	no	no	yes	yes	no	no	32	25	9	no
yes	52	M	Caucasian	Higher education	6	yes	yes	no	no	no	no	no	22	20	8	no
no	66	F	Caucasian	no higher education	140	no	yes	no	no	yes	no	no	18	20	6	no
no	25	F	Caucasian	Higher education	72	no	no	no	no	no	no	yes	6	20	7	no
no	30	F	Caucasian	no higher education	99	no	no	no	no	no	no	no	7	13	6	no
no	59	M	Caucasian	no higher education	113	yes	yes	yes	no	yes	no	no	43	13	6	no
yes	30	M	Caucasian	Higher education	108	no	no	no	no	no	no	no	11	17	6	no
yes	23	F	Caucasian	no higher education	3	no	no	no	no	no	no	no	11	18	7	no
no	58	F	Caucasian	no higher education	124	no	no	no	no	no	no	yes	65	20	7	no
no	57	F	Caucasian	Higher education	36	yes	no	no	no	no	no	no	20	12		no
yes	51	F	Caucasian	no higher education	60	no	no	no	no	no	no	no	49	20	7	no
no	60	M	Caucasian	no higher education	102	yes	yes	no	no	yes	no	yes	17	15	3	no
no	20	F	Caucasian	Higher education	39	yes	no	no	no	no	no	no	4	20	6	no
yes	31	M	Caucasian	Higher education	56	no	no	no	no	no	no	no	4	10	4	no
yes	53	M	Caucasian	Higher education	103	no	no	no	yes	no	no	no	14	20	7	no
yes	34	M	Caucasian	Higher education	121	no	no	no	no	no	no	no	20	25	8	no
yes	47	F	Caucasian	no higher education	23	no	no	no	no	no	no	no	14	20	7	no
yes	28	F	Caucasian	no higher education	20	no	no	no	no	no	no	no	11	23	9	no
yes	38	M	Caucasian	Higher education	72	yes	no	no	yes	no	no	no	26	10	8	no
no	43	M	Caucasian	no higher education	79	no	yes	no	no	no	no	no	14	15	7	no
yes	33	F	Caucasian	Higher education	14	no	no	no	no	no	no	no	17	20	8	no
yes	38	M	Caucasian	no higher education	62	no	no	no	no	no	no	no	15	10	7	no
no	60	F	Caucasian	Higher education	48	no	no	no	no	yes	no	no	38	18	7	no
yes	45	M	Caucasian	no higher education	125	yes	no	no	no	no	no	no	30	30	8	no
yes	41	F	Caucasian	Higher education	32	no	no	no	no	yes	no	no	5	5	6	no
no	39	M	Caucasian	no higher education	106	no	yes	no	no	no	no	no	16	15	8	no
yes	40	F	Caucasian	Higher education	52	no	no	no	no	no	no	no	10	11	6	no
yes	61	M	Caucasian	no higher education	98	no	yes	no	no	yes	no	no	66	50	8	no
no	61	F	Caucasian	Higher education	85	no	yes	no	no	yes	yes	no	98	35	10	no
no	34	F	Caucasian	Higher education	1	no	no	no	no	no	no	no	10	20	6	no
no	33	F	Caucasian	no higher education	134	no	no	no	no	no	no	no	17	15	6	no
yes	32	F	Caucasian	Higher education	40	no	no	no	no	no	no	no	14	20	8	no
yes	53	F	Caucasian	Higher education	69	no	yes	yes	no	yes	yes	no	20	20	8	no
yes	53	F	Caucasian	no higher education	107	no	yes	yes	no	no	no	no	18	15	6	no
yes	24	M	Caucasian	Higher education	78	yes	no	no	no	no	no	no	3	20	6	no
yes	59	F	Caucasian	no higher education	26	no	no	no	no	no	no	no	20	20	9	no
yes	44	M	Caucasian	Higher education	70	no	no	no	no	no	no	yes	30	20	9	yes
yes	44	F	Caucasian	no higher education	56	no	no	no	no	no	no	no	28	25	8	no
no	48	M	Caucasian	Higher education	98	yes	no	no	no	yes	no	no	56	45	10	no
yes	62	F	Caucasian	no higher education	139	yes	yes	no	yes	yes	no	yes	44	20	9	no
yes	30	F	Caucasian	Higher education	39	no	no	no	no	no	no	no	3	15	6	no
yes	34	F	Caucasian	Higher education	62	no	no	no	no	no	no	no	20	20	7	no
yes	56	M	Caucasian	Higher education	117	no	no	yes	no	no	no	no	34	20	6	no
no	27	F	Caucasian	no higher education	90	no	no	no	no	yes	no	yes	32	30	9	no
yes	45	F	Caucasian	Higher education	109	no	no	no	no	no	no	no	23	20	8	no
yes	33	M	Caucasian	no higher education	118	no	yes	no	no	no	no	yes	14	10	0	no
no	50	M	Caucasian	Higher education	35	no	no	no	no	no	no	no	24	20	7	no
no	33	M	Caucasian	no higher education	50	no	no	no	no	no	no	no	13	20	7	no
yes	41	M	Caucasian	Higher education	57	no	no	no	no	no	no	yes	41	20	7	no
no	18	F	Caucasian	Higher education	44	no	no	no	no	no	no	yes	2	15	7	yes
yes	59	F	Caucasian	no higher education	46	yes	yes	no	no	yes	no	yes	85	50	10	no
yes	64	M	Caucasian	no higher education	42	no	yes	no	yes	no	no	no	33	13	6	no
yes	44	M	Caucasian	no higher education	60	yes	yes	no	yes	no	no	yes	18	15	7	no
yes	72	F	Caucasian	Higher education	63	no	yes	no	no	yes	no	no	38	15		no
yes	65	F	Caucasian	Higher education	86	no	yes	no	no	yes	no	no	41	15	7	no
yes	55	M	Caucasian	no higher education	70	no	no	no	no	no	no	yes	2	40	8	no
yes	20	F	Caucasian	Higher education	28	no	no	no	no	no	no	yes	2	12	6	no
yes	40	F	Caucasian	Higher education	24	no	yes	no	no	no	no	yes	1	10	6	no
yes	65	M	Caucasian	Higher education	24	yes	yes	no	no	yes	no	no	37	20	8	no
yes	36	F	Caucasian	Higher education	12	no	no	no	no	no	no	no	13	12	6	no
yes	52	F	Caucasian	no higher education	5	no	yes	no	no	yes	no	no	28	20	8	no
yes	50	F	Caucasian	Higher education	62	no	no	no	no	no	no	no	21	15	7	no
yes	57	M	Caucasian	no higher education	94	no	yes	no	yes	no	no	no	39	20	6	no
no	22	F	Caucasian	no higher education	63	yes	no	no	yes	no	no	yes	3	15	6	no
yes	27	M	Caucasian	Higher education	82	no	no	no	no	no	no	no	8	20	9	no
yes	40	F	Caucasian	Higher education	55	no	no	no	no	no	no	yes	12	13	6	no
yes	31	M	Caucasian	no higher education	76	no	no	no	no	no	no	no	18	20	6	no
yes	34	M	Caucasian	Higher education	64	no	no	no	no	no	no	yes	2	13	7	no
yes	31	F	Caucasian	Higher education	9	no	no	no	no	no	no	yes	10	15	7	no
no	38	F	Caucasian	no higher education	22	no	no	no	no	no	no	no	10	10		no
yes	31	F	Caucasian	Higher education	47	no	no	no	no	no	no	yes	13	20	8	no
yes	61	M	Caucasian	no higher education	79	no	no	yes	no	no	no	no	28	17	7	no
yes	28	M	Caucasian	Higher education	12	no	no	no	no	no	no	no	6	20	7	no
no	51	M	Caucasian	no higher education	57	yes	yes	yes	no	yes	no	no	43	30	8	no
no	41	M	Caucasian	Higher education	65	no	no	no	no	no	no	no	12	20	8	no
yes	30	F	Caucasian	Higher education	16	no	no	no	no	no	no	no	8	10	7	no
yes	55	M	Caucasian	Higher education	123	no	yes	no	yes	no	no	no	32	20	8	no
no	33	F	Caucasian	Higher education	66	no	no	no	no	no	no	no	10	17	6	no
yes	31	M	Caucasian	Higher education	83	no	no	no	no	no	no	yes	11	15	6	no
yes	37	M	Caucasian	Higher education	100	no	no	no	no	no	no	no	8	13	7	no
no	37	F	Caucasian	Higher education	40	no	no	no	no	no	no	no	36	20	8	no
yes	33	M	Caucasian	no higher education	88	yes	no	no	no	no	no	no	13	10	6	no
yes	46	M	Caucasian	Higher education	68	no	yes	no	no	no	no	no	18	13	6	no
no	39	F	Caucasian	no higher education	97	no	no	no	no	no	no	no	22	20	6	no
yes	23	M	Caucasian	Higher education	62	no	no	no	no	no	no	no	9	23	6	no
no	48	F	Caucasian	no higher education	33	no	no	no	no	no	no	no	22	15	6	no
yes	34	M	Caucasian	no higher education	91	no	no	no	yes	no	no	yes	9	15	6	no

## Sheet: Figure1
treatment_group	bsl_alcohol_amnt_total	v12_alcohol_amnt_total	alcohol_change
Placebo	2	5	3
Placebo	10	7	-3
Trulicity	3	2	-1
Placebo	14	14	0
Trulicity	2	1	-1
Placebo	6	14	8
Placebo	2	2	0
Placebo	2	1	-1
Placebo	2	2	0
Placebo	3	2	-1
Placebo	8	4	-4
Placebo	5	4	-1
Placebo	7	7	0
Trulicity	4	3	-1
Trulicity	1	0	-1
Trulicity	14	4	-10
Trulicity	11	7	-4
Placebo	7	6	-1
Placebo	9	7	-2
Trulicity	1	1	0
Placebo	3	4	1
Trulicity	3	10	7
Placebo	1	0	-1
Trulicity	4	4	0
Placebo	2	4	2
Trulicity	6	5	-1
Trulicity	4	6	2
Trulicity	8	7	-1
Trulicity	3	3	0
Placebo	4	3	-1
Placebo	2	8	6
Placebo	5	5	0
Placebo	11	15	4
Trulicity	3	4	1
Placebo	1	1	0
Trulicity	10	3	-7
Trulicity	2	1	-1
Placebo	1	1	0
Trulicity	1	1	0
Placebo	20	15	-5
Placebo	1	0	-1
Trulicity	1	0	-1
Trulicity	5	5	0
Trulicity	6	4	-2
Placebo	3	0	-3
Trulicity	2	3	1
Placebo	2	0	-2
Placebo	1	1	0
Placebo	3	1	-2
Placebo	2	0	-2
Trulicity	20	12	-8
Trulicity	21	15	-6
Trulicity	1	0	-1
Trulicity	14	3	-11
Trulicity	3	0	-3
Placebo	7	3	-4
Placebo	3	3	0
Trulicity	1	0	-1
Placebo	2	1	-1
Trulicity	2	1	-1
Trulicity	8	3	-5
Trulicity	2	1	-1
Placebo	3	4	1
Trulicity	7	0	-7
Placebo	5	8	3
Placebo	1	7	6
Trulicity	7	10	3
Placebo	14	12	-2
Placebo	1	1	0
Trulicity	2	3	1
Placebo	1	2	1
Trulicity	2	0	-2
Trulicity	7	7	0
Trulicity	5	7	2
Placebo	1	0	-1
Placebo	4	2	-2
Trulicity	2	0	-2
Placebo	3	10	7
Placebo	3	1	-2
Trulicity	2	4	2
Trulicity	3	4	1
Trulicity	10	10	0
Trulicity	2	0	-2
Placebo	9	6	-3
Placebo	1	1	0
Placebo	2	2	0
Placebo	28	19	-9
Trulicity	1	0	-1
Trulicity	6	4	-2
Trulicity	6	3	-3
Placebo	4	6	2
Trulicity	2	2	0
Placebo	8	14	6
Trulicity	3	0	-3
Trulicity	1	3	2
Placebo	2	2	0
Placebo	13	8	-5
Trulicity	10	4	-6
Trulicity	5	0	-5
Placebo	1	0	-1
Placebo	8	0	-8
Trulicity	3	3	0
Placebo	5	10	5
Trulicity	4	2	-2
Trulicity	5	5	0
Placebo	4	5	1
Trulicity	3	3	0
Trulicity	1	5	4
Trulicity	15	7	-8
Placebo	10	16	6
Trulicity	7	1	-6
Placebo	2	2	0
Trulicity	1	1	0
Trulicity	2	3	1
Trulicity	1	2	1
Trulicity	3	3	0
Placebo	4	0	-4
Placebo	5	5	0
Trulicity	7	5	-2
Placebo	4	2	-2
Placebo	49	35	-14
Placebo	2	2	0
Trulicity	3	0	-3
Trulicity	7	2	-5
Trulicity	2	4	2
Placebo	1	1	0
Placebo	3	4	1
Placebo	4	3	-1
Placebo	7	14	7
Placebo	2	0	-2
Placebo	2	4	2
Placebo	1	0	-1
Trulicity	2	3	1
Trulicity	8	3	-5
Trulicity	3	5	2
Trulicity	4	4	0
Trulicity	1	0	-1
Trulicity	1	1	0
Placebo	4	6	2
Trulicity	2	10	8
Placebo	1	0	-1
Trulicity	3	3	0
Trulicity	2	2	0
Trulicity	2	3	1
Placebo	4	15	11
Placebo	5	14	9
Trulicity	7	8	1

## Sheet: Figure 2
Trulicity	2	3	1
Placebo	2	0	-2
Placebo	1	1	0
Placebo	3	1	-2
Placebo	2	0	-2
Trulicity	20	12	-8
Trulicity	21	15	-6
Trulicity	1	0	-1
Trulicity	14	3	-11
Trulicity	3	0	-3
Trulicity	21	5	-16
Placebo	7	3	-4
Placebo	3	3	0
Trulicity	1	0	-1
Placebo	2	1	-1
Trulicity	2	1	-1
Trulicity	8	3	-5
Trulicity	2	1	-1
Placebo	3	4	1
Trulicity	7	0	-7
Placebo	5	8	3
Placebo	1	7	6
Trulicity	7	10	3
Placebo	14	12	-2
Placebo	1	1	0
Trulicity	2	3	1
Placebo	1	2	1
Trulicity	2	0	-2
Placebo	23	0	-23
Trulicity	7	7	0
Placebo	17	49	32
Trulicity	5	7	2
Placebo	1	0	-1
Placebo	4	2	-2
Trulicity	2	0	-2
Placebo	3	10	7
Placebo	3	1	-2
Trulicity	2	4	2
Trulicity	3	4	1
Trulicity	10	10	0
Trulicity	2	0	-2
Placebo	9	6	-3
Placebo	1	1	0
Placebo	2	2	0
Placebo	28	19	-9
Trulicity	1	0	-1
Trulicity	6	4	-2
Trulicity	6	3	-3
Placebo	4	6	2
Trulicity	2	2	0
Placebo	8	14	6
Trulicity	3	0	-3
Trulicity	1	3	2
Placebo	2	2	0
Placebo	13	8	-5
Trulicity	10	4	-6
Trulicity	5	0	-5
Placebo	1	0	-1
Placebo	8	0	-8
Trulicity	3	3	0
Placebo	5	10	5
Placebo	17	1	-16
Trulicity	4	2	-2
Trulicity	5	5	0
Placebo	4	5	1
Trulicity	3	3	0
Trulicity	1	5	4
Trulicity	15	7	-8
Placebo	10	16	6
Trulicity	7	1	-6
Placebo	2	2	0
Trulicity	1	1	0
Trulicity	2	3	1
Trulicity	1	2	1
Trulicity	3	3	0
Placebo	4	0	-4
Placebo	5	5	0
Trulicity	7	5	-2
Placebo	4	2	-2
Placebo	49	35	-14
Placebo	2	2	0
Trulicity	3	0	-3
Trulicity	7	2	-5
Trulicity	2	4	2
Placebo	1	1	0
Placebo	3	4	1
Placebo	4	3	-1
Placebo	7	14	7
Placebo	2	0	-2
Placebo	2	4	2
Placebo	1	0	-1
Trulicity	2	3	1
Trulicity	8	3	-5
Trulicity	3	5	2
Trulicity	4	4	0
Trulicity	1	0	-1
Trulicity	1	1	0
Placebo	4	6	2
Trulicity	2	10	8
Placebo	1	0	-1
Trulicity	3	3	0
Trulicity	2	2	0
Trulicity	2	3	1
Placebo	4	15	11
Placebo	5	14	9
Trulicity	7	8	1

## Sheet: Figure 3
bsl_alcohol_amnt_total	v12_alcohol_amnt_total	v12_still_smoking
2	5	yes
10	7	yes
3	2	no
14	14	no
2	1	no
6	14	no
2	2	no
2	1	yes
2	2	no
3	2	no
8	4	yes
5	4	no
7	7	yes
4	3	yes
1	0	no
14	4	no
11	7	yes
7	6	yes
9	7	yes
1	1	no
3	4	no
3	10	no
1	0	no
4	4	no
2	4	yes
6	5	yes
4	6	no
8	7	no
3	3	no
4	3	no
2	8	no
5	5	no
11	15	yes
3	4	no
1	1	no
10	3	no
2	1	no
1	1	no
1	1	no
20	15	no
1	0	no
1	0	yes
5	5	no
6	4	yes
3	0	no
2	3	no
2	0	no
1	1	yes
3	1	no
2	0	no
20	12	no
21	15	no
1	0	no
14	3	no
3	0	no
21	5	no
7	3	no
3	3	no
1	0	no
2	1	no
2	1	no
8	3	yes
2	1	no
3	4	no
7	0	no
5	8	no
1	7	yes
7	10	yes
14	12	no
1	1	no
2	3	no
1	2	no
2	0	no
23	0	no
7	7	no
17	49	no
5	7	yes
1	0	yes
4	2	no
2	0	no
3	10	no
3	1	yes
2	4	yes
3	4	no
10	10	yes
2	0	no
9	6	no
1	1	no
2	2	no
28	19	no
1	0	no
6	4	no
6	3	no
4	6	yes
2	2	no
8	14	no
3	0	no
1	3	no
2	2	no
13	8	no
10	4	yes
5	0	no
1	0	yes
8	0	no
3	3	yes
5	10	no
17	1	yes
4	2	no
5	5	no
4	5	no
3	3	yes
1	5	no
15	7	yes
10	16	no
7	1	yes
2	2	no
1	1	yes
2	3	no
1	2	no
3	3	no
4	0	no
5	5	no
7	5	no
4	2	no
49	35	no
2	2	no
3	0	no
7	2	no
2	4	no
1	1	yes
3	4	no
4	3	no
7	14	no
2	0	no
2	4	no
1	0	yes
2	3	yes
8	3	no
3	5	no
4	4	no
1	0	no
1	1	no
4	6	no
2	10	yes
1	0	no
3	3	no
2	2	no
2	3	no
4	15	yes
5	14	yes
7	8	no

## Sheet: Figure 4
bsl_alcohol	v12_still_smoking
yes	yes
yes	yes
no	no
no	no
yes	no
no	yes
yes	no
yes	no
yes	no
yes	no
no	no
no	no
no	no
yes	yes
no	yes
yes	no
yes	no
yes	no
no	yes
no	no
yes	yes
yes	no
yes	yes
no	no
yes	yes
no	yes
no	yes
no	yes
no	yes
yes	no
yes	no
yes	yes
no	no
no	yes
no	yes
no	yes
yes	yes
yes	yes
no	no
no	no
no	no
yes	no
yes	no
no	yes
yes	no
no	no
no	no
yes	no
no	yes
no	no
no	no
no	yes
no	no
yes	no
no	no
no	no
no	yes
yes	yes
yes	yes
yes	no
yes	no
yes	no
yes	no
yes	no
yes	no
yes	yes
no	no
yes	no
no	no
yes	no
yes	no
yes	no
yes	no
yes	no
yes	no
yes	no
yes	yes
yes	no
yes	yes
yes	no
no	no
yes	no
no	yes
no	no
yes	no
yes	yes
yes	no
yes	no
yes	no
yes	no
no	yes
yes	no
yes	no
no	no
no	no
yes	no
yes	no
yes	no
no	no
yes	no
no	no
yes	no
yes	no
yes	no
no	no
yes	yes
no	yes
yes	no
no	yes
yes	no
no	yes
yes	no
yes	no
no	no
no	yes
no	yes
no	yes
no	yes
no	yes
yes	yes
yes	yes
no	yes
yes	no
yes	no
yes	no
yes	no
no	no
yes	yes
no	no
yes	no
yes	no
yes	yes
yes	no
no	yes
yes	no
yes	yes
yes	yes
yes	no
no	yes
yes	no
no	yes
no	yes
yes	no
no	no
yes	yes
no	no
no	no
no	no
yes	yes
no	no
yes	no
yes	yes
yes	no
yes	no
yes	no
yes	no
yes	no
yes	no
yes	no
yes	no
yes	yes
no	yes
no	no
yes	yes
yes	no
no	no
no	no
yes	yes
no	no
yes	no
no	no
no	yes
no	no
no	no
yes	no
yes	no
no	no
no	yes
yes	no
no	no
no	no
yes	no
yes	yes
yes	no
yes	yes
yes	yes
yes	no
no	yes
yes	yes
yes	no
no	yes
yes	yes
yes	no
no	yes
yes	no
yes	no
no	no
no	yes
no	no
yes	yes
yes	no
yes	yes
yes	yes
yes	no
yes	yes
yes	no
no	no
yes	yes
yes	no
yes	no
yes	no
no	yes
yes	no
yes	no
no	yes
no	yes
yes	no
no	yes
yes	no
yes	no
yes	no
yes	no
yes	no
yes	no
yes	yes
yes	no
yes	no
yes	no
yes	yes
yes	no
yes	no
no	yes
yes	yes
yes	yes
yes	no
yes	no
yes	no
no	no
yes	no
yes	no
yes	no
no	yes
no	yes
yes	yes
yes	no
no	no
yes	no
yes	no
no	no
yes	no
yes	yes
no	yes
yes	yes
no	yes
yes	no
